# Supplementary material for: Frameworks for developing and evaluating public health interventions in primary prevention and health promotion: a scoping review
Source: BMC Public Health. 2026 Apr 11;26:1239. doi: 10.1186/s12889-026-27174-x (PMC13085540; doi:10.1186/s12889-026-27174-x)
Supplement: Supplementary file 2 — Supplementary Material 2. [file 12889_2026_27174_MOESM2_ESM.xlsx]

## Sheet: Intervention development
Theme: Intervention development
Grouping into sub-themes	(Sub)Criteria extracted from PH framework	Reference
Idenfication of health problem, population needs and priorities	What are the underlying needs and conditions that must be addressed?	Chinman et al. 2001
	Planning the program - Quantify current health inequities	Eslava-Schmalbach et al. 2019
	Planning the program - Identify disadvantaged groups	Eslava-Schmalbach et al. 2019
	Designing equity-focused implementation research, Implementing equity-focused implementation research - Define resources and incentives	Eslava-Schmalbach et al. 2019
	Planning the program - Research question	Eslava-Schmalbach et al. 2019
	Planning the program - Develop or identify equity-sensitive recommendations	Eslava-Schmalbach et al. 2019
	Impact: Is the target important for the population's health?	Goldsmith & Harris 2013
	Engagement: Is the target risk factor highly prevalent?	Goldsmith & Harris 2013
	Individual level: Assessing community needs and assets (The ability to collect and interpret information to identify and understand community problems and strengths)	Kegler et al. 2000
	Individual level: Defining health broadly (The ability to unterstand the multicausal nature and root causes)	Kegler et al. 2000
	Agenda setting (A stage in the policy cycle encompassing the processes of problem identification that require attention from the governing body at a given level (e.g. by the national government at the national level or by a school board at the institutional level).)	Klepac Pogrmilovic et al. 2019
	Problem	Leeman et al. 2012
	focus: How should one select which setting to work in? What emphasis should be given to physical health, as distinct from (but clearly related to) emotional, mental, and spiritual dimensions of health? Should one direct interventions to those with power and privilege or to those who are relatively less advantaged?	Poland et al. 2009
	Intervention details: Details of health needs assessments that have been conducted	Roberts et al. 2009
	Programme details: Details of health needs assessments	Roberts et al. 2012 / Cavill et al. 2012
	Population needs (The extent to which population needs, as well as barriers and facilitators to meet those needs, are accurately known and prioritized.)	Shekelle 2013
	Health-related need and priority	Stratil et al. 2020
	Societal needs and priority	Stratil et al. 2020
	Health-system related needs and priority	Stratil et al. 2020
	Was evidence presented that communiry members have been actively involved in program planning (including identifying needs), and implementation?	Thurston et al. 2003
Characteristics of the target group (e.g., sociodemiographic characteristics such as age, gender, ethnicity, occupation, living conditions; distribution of diseases/conditions in the target group; values, motivation, engagement, specific competences of the target group)	What are the goals, priority populations, and objectives (i.e., desired outcomes)?	Chinman et al. 2001
	What actions need to be taken so the selected program fits the community?	Chinman et al. 2001
	Designing interventions in group settings: How are the group influencing attitudes, beliefs and behaviours?	Hoddinott et al. 2010
	Designing interventions in group settings: What is the target population for the intervention delivery and outcome measurement?	Hoddinott et al. 2010
	Patterns of residence and living conditions	Huff et al. 2015
	Cultural or ethnic identity	Huff et al. 2015
	Acculturation and assimilation	Huff et al. 2015
	Occupation and income	Huff et al. 2015
	Religious preferences	Huff et al. 2015
	Language and dialect	Huff et al. 2015
	Education and literacy	Huff et al. 2015
	Social class and status	Huff et al. 2015
	Age and gender chracteristics	Huff et al. 2015
	Health behaviour practices	Huff et al. 2015
	perception of community	Huff et al. 2015
	Perception of self	Huff et al. 2015
	Individual level: Facilitating groups (The ability to manage a group such that both task and process needs are met)	Kegler et al. 2000
	Individual level: Strategic planning (The ability to develep a plan that leads to short- and long-term goals)	Kegler et al. 2000
	Individuel level: Problem solving (The ability to identify problems, analyze causes, and take steps to address them)	Kegler et al. 2000
	Individual level: Conflict resolution (The ability to recognize the causes of problems and take steps to reconcile differences)	Kegler et al. 2000
	Individual level: Coalition building (The ability to bring individuals representing diverse organizations, factions, or constituencies together to work to achieve a common goal)	Kegler et al. 2000
	Individual level: Policy advocacy (The ability to create a shift in public opinion and mobilize the necessary resources to support an issue, policy, or constitiency)	Kegler et al. 2000
	Individual level: Empowerment (The ability to facilitate a process by which individuals, organizations, and communities gain mastery over their lives)	Kegler et al. 2000
	Individuel level: Sense of community (A feeling of belonging, mattering to one another and the community, and a shared faith that needs will be met)	Kegler et al. 2000
	epidemiological: This domain refers to the distribution of disease/conditions, the attributable burden of disease as well as determinants of needs in human populations. Therefore, it also includes demographics	Pfadenhauer et al. 2017
	socio-econonomic: This domain comprises the economic resources of a community and the access of a population to these resources. It also shows the relationship between an economy and its society.	Pfadenhauer et al. 2017
	What do we still need to know about the settings approach? About this setting in particular? What forms of knowledge and information allow one to understand this setting? What counts as legitimate knowledge and who participates in its creation and dissemination? What gaps can be discerned between theory and practice? Are we successfully “walking the talk”?	Poland et al. 2009
	Demographics of the individual participants: Age	Roberts et al. 2009
	Demographics of the individual participants: Sex	Roberts et al. 2009
	Demographics of the individual participants: Ethnicity	Roberts et al. 2009
	Demographics of the individual participants: Disability	Roberts et al. 2009
	Demographics of the individual participants: Measure of socioeconomic status (eg IMD acquired from home postcode)	Roberts et al. 2009
	Demographics of the individual participants: Religion	Roberts et al. 2009
	Demographics of the individual participants: Employment status	Roberts et al. 2009
	Demographics of the individual participants: Sexual orientation	Roberts et al. 2009
	Demographics of the individual participants: Known co-morbidities	Roberts et al. 2009
	Demographics of the individual participants: Additional information: including medical history, alcohol use, medication use, referral to other services, housing tenure, marital status, smoking status, pregnancy, breast feeding and number of children, social support needs, and details of parental weight status (required for child weight management interventions).	Roberts et al. 2009
	Intervention details: Participant eligibility criteria	Roberts et al. 2009
	Demographics of individual participants: Age	Roberts et al. 2012 / Cavill et al. 2012
	Demographics of individual participants: Sex	Roberts et al. 2012 / Cavill et al. 2012
	Demographics of individual participants: Ethnicity	Roberts et al. 2012 / Cavill et al. 2012
	Demographics of individual participants: Disability	Roberts et al. 2012 / Cavill et al. 2012
	Demographics of individual participants: Measure of socio-economic status	Roberts et al. 2012 / Cavill et al. 2012
	Demographics of individual participants: Additional information (such as marital status, medical history and partental status)	Roberts et al. 2012 / Cavill et al. 2012
	Demographics of individual participants: Details of parental physical activcity/dietary behaviour and weight (for interventions aimed at children)	Roberts et al. 2012 / Cavill et al. 2012
	Characteristics of the recipients	Shekelle et al. 2013
	Consideration regarding specific populations	Stratil et al. 2020
	Individual stage of change: Users show different levels of open-mindedness regarding the use of a new app.	Wienert & Zeeb 2021
	Individual identification with organization: Refers to how individuals comprehend the organization and their relationship and level of engagement with the organization.	Wienert & Zeeb 2021
	Other personal attributes: Further attributes that favor a successful implementation of apps are tolerance of ambiguity, intellectual ability, motivation, values, competence, performance, innovative ability, or learning style.	Wienert & Zeeb 2021
Intervention content and components	Contamination: Types of components of competing programs reaching participants	Baranowski & Stables 2000
	Contamination: Types of components of treatment programs reaching control group participants	Baranowski & Stables 2000
	Contamination: Number of competing programs reaching participants	Baranowski & Stables 2000
	Contamination: Number of control participants learning about treatment program	Baranowski & Stables 2000
	Contamination: External contamination rate (average numbers of competing program components)	Baranowski & Stables 2000
	Contamination: Internal contamination rate (average numbers of treatment components reaching control group participants)	Baranowski & Stables 2000
	What is the plan for this program?	Chinman et al. 2001
	Innovation diffusion (centrality, density, clustering, bridges, cliques)	Cunningham et al. 2019
	Knowledge flow (embeddedness)	Cunningham et al. 2019
	Network weaknesses (homophily, centrality)	Cunningham et al. 2019
	Information sharing (degrees of separation)	Cunningham et al. 2019
	Knowledge sharing (multiplexity, trust)	Cunningham et al. 2019
	Interventions - Health Promotion Content & method	Green 1986
	Designing interventions in group settings: What is the intervention and what quantity will be delivered?	Hoddinott et al. 2010
	Content (Analysis of the wording and substantive information included in a specific policy)	Klepac Pogrmilovic et al. 2019
	intervention design: Components of intervention (technology and infrastructure, education, policy and regulations) and execution of intervention (timing and duration, dose and intensity)	Pfadenhauer et al. 2017
	Intervention details: Title/name of intervention	Roberts et al. 2009
	Intervention details: Aims and objectives (including primary and secondary outcomes)	Roberts et al. 2009
	Intervention details: Intervention timescale (duration, frequency and number of sessions provided)	Roberts et al. 2009
	Intervention details: Intervention delivery dates	Roberts et al. 2009
	Intervention details: Location and setting	Roberts et al. 2009
	Intervention details: Description of the intervention (intervention content (including details of any individual tailoring or protocol medifications), delivery method, details of quality assurance mechanisms (including adherence and fidelity assessment, if undertaken), follow on support/maintenance (if provided))	Roberts et al. 2009
	Intervention details: Use of incentives	Roberts et al. 2009
	Intervention details: Contact details	Roberts et al. 2009
	Intervention details: Commissioner(s) of the intervention and sources of funding	Roberts et al. 2009
	Intervention details: Declaration of interest	Roberts et al. 2009
	Intervention details: Details of type and extent of clinical involvement	Roberts et al. 2009
	Intervention details: Method of recruitment and referral	Roberts et al. 2009
	Programme details: Title or name of intervention	Roberts et al. 2012 / Cavill et al. 2012
	Programme details: Aims and objectives (including primary and secondary outcomes)	Roberts et al. 2012 / Cavill et al. 2012
	Programme details: Contact details	Roberts et al. 2012 / Cavill et al. 2012
	Programme details: Commissioner(s) of the intervention and sources of funding	Roberts et al. 2012 / Cavill et al. 2012
	Programme details: Intervention timescales (exposure, quantity and duration)	Roberts et al. 2012 / Cavill et al. 2012
	Programme details: Intervention delivery dates	Roberts et al. 2012 / Cavill et al. 2012
	Programme details: Description of intervention (target population; content; delivery method; deliverer; quality assurance mechanisms; assessment of potential unintended consequences)	Roberts et al. 2012 / Cavill et al. 2012
	Programme details: Incentives for attendance	Roberts et al. 2012 / Cavill et al. 2012
	Programme details: Declaration of interest	Roberts et al. 2012 / Cavill et al. 2012
	Programme details: Method of recruitment and referral	Roberts et al. 2012 / Cavill et al. 2012
	Programme details: Participant admission/exclusion criteria	Roberts et al. 2012 / Cavill et al. 2012
	Characteristic of intervention	Stratil et al. 2020
	Were the program inputs, processes and outcomes clearly described or illustrated?	Thurston et al. 2003
	The innovation	WHO 2010
	Adaptability: Description of the extent to which core components of an app can be adapted, tailored, refined, or newly developed to individual or local needs (e.g., in the event of different legal regulations or low network coverage).	Wienert & Zeeb 2021
	Source of the app: Preferentially, the source code should be freely available.	Wienert & Zeeb 2021
	type of physical exercise program (c1) - setting (s1.5); enabling (s2.1); predisposing (s2.2)	Wolfenstetter 2011
	message (c3) - message design (s3.1)	Wolfenstetter 2011
Scientific and practice evidence base of intervention and their components	Are the presented intervention components evidence-based?	Aguirre et al. 2013
	Exposure: Component preferences (how much each activity was liked)	Baranowski & Stables 2000
	Exposure: Extent of Exposure	Baranowski & Stables 2000
	Exposure: Receptivesness	Baranowski & Stables 2000
	Initial use: Type of activities specified	Baranowski & Stables 2000
	Initial use: Amount of use (number of acitivties conducted)	Baranowski & Stables 2000
	Initial use: Activity	Baranowski & Stables 2000
	Which science- (evidence-)based models and best practice programs can be useful to reach the goals?	Chinman et al. 2001
	Designing interventions in group settings: What social and behaviour theories inform the intervention?	Hoddinott et al. 2010
	intervention theory: Theory of intervention, goal of intervention	Pfadenhauer et al. 2017
	What (types and nature of) evidence is drawn on in intervention design?	Poland et al. 2009
	How is local experience and local input blended with evidence-based practice to produce optimal interventions?	Poland et al. 2009
	Intervention details: Rationale for intervention (including theoretical basis)	Roberts et al. 2009
	Programme details: Rationale for the intervention (including theoretical basis and logic model)	Roberts et al. 2012 / Cavill et al. 2012
	A description of why the intervention was hypothesized to have an impact on the outcome, according to theory.	Shekelle et al. 2013
	Is there evidence (i.e., other evaluations, published literature, theory, experience) presented to support the choice and effectivness of the program activities?	Thurston et al. 2003
	If prior evaluations were conducted, were efforts made to modify the project according to the findings?	Thurston et al. 2003
	Evidence strength and quality: Description of the current status of previous, scientific findings on the quality, and validity of the app.	Wienert & Zeeb 2021
	Peer pressure: Other providers are already present on the market with apps, while new providers still have to follow suit. The resulting “peer pressure” can make apps more error prone.	Wienert & Zeeb 2021
	Presence of prior peer-reviewed scientific publications on the effectiveness of restrictions	Zadey et al. 2021
Involvement of users, stakeholders, public and other relevant groups	Assurance of public participation, including all people, groups, partners and stakeholders in decision-making and implementation (procedural justice), and minimizing conflicts of interests	Akrami et al. 2018
	Designing equity-focused implementation research, Implementing equity-focused implementation research - Design strategies to overcome the identifies barriers	Eslava-Schmalbach et al. 2019
	Engagement: Will individuals participate in a meaningful way?	Goldsmith & Harris 2013
	Designing interventions in group settings: How does someone become a group member?	Hoddinott et al. 2010
	Civic participation level: Resident involvement (The level of resident involvement in defining and solving community problems)	Kegler et al. 2000
	Civic participation level: Opportunities for new leadership (The reation of new opportunities for residents take in new leadership roles)	Kegler et al. 2000
	Civic participation level: Emergence of new leadership (The extent to which residents take in new leadership roles)	Kegler et al. 2000
	Civic participation level: Involvement of informal community leadership (The extent to which informal leaders are involved in defining and solving community problems)	Kegler et al. 2000
	Civic participation level: Formation of social capital (The extent to which trust is built through people's working together and forming new relationships)	Kegler et al. 2000
	Formulation (A stage in the policy cycle encompassing the processes included in the development of a policy. It may involve various processes such as setting objectives, conducting consultations with stakeholders, selecting possible solutions to a problem defined in the previous stage, or estimating costs)	Klepac Pogrmilovic et al. 2019
	How participatory an approach are you willing to undertake?	Poland et al. 2009
	Intervention Characteristics: Intervention/Program source - Is the intervention/program externally or internally developed?	Shekelle et al. 2013
	Were multiple partners involved in this project?	Thurston et al. 2003
	Did this project demonstrate awareness of other related projects in their community?	Thurston et al. 2003
	Did the program focus go beyond individuals?	Thurston et al. 2003
	Was empowerment a key guiding principle of this project	Thurston et al. 2003
	Relation dimension: The partnership partners work together in a constructive manner and know how to involve each other when action is needed	Wagemakers et al. 2010
	Task dimension: There is agreement in the mission, the goal and the planning within the partnership	Wagemakers et al. 2010
	User needs and resources: Consideration of the needs and resources of the app’s target group (e.g., perceived vulnerability, literacy, language, but also storage space, data volume, availability of hardware, network connection).	Wienert & Zeeb 2021
	Design quality and packaging: The app must be able to meet common design requirements (e.g., verified by design tests).	Wienert & Zeeb 2021
	Organizational process: participatory or donor/expert-driven	WHO 2010

## Sheet: Intervention implementation
Theme: Intervention implementation
Grouping into sub-themes	(Sub)Criteria extracted from PH framework	Reference
Implementation (without further specification)	Implementation (A stage in the policy cycle encompassing mechanisms and actions used to put a policy into practice.)	Klepac Pogrmilovic et al. 2019
	Implementation	Leeman et al. 2012
	Program Implementation	van Weert et al. 2011
Implementation process (e.g., intervention delivery, implementation stages and strategies, implementation difficulties, implementation theory)	Recruitment: Number of potential participants	Baranowski & Stables 2000
	Appropriateness (The relevance or perceived fit, or usefulness or practicability of the program or intervention in the disadvantaged)	Eslava-Schmalbach et al. 2019
	Fit among and interactions among all of intervention components, implementation strategies, inner & outer context, RE-AIM dimensions	Glasgow et al. 2019
	implementation process: Which stages of the implementation process are passed through during implementation? How does the implementation process interact with the setting and the context? How does the implementation process interact with the intervention?	Pfadenhauer et al. 2017
	intervention delivery: Delivery mechanisms, delivery agents	Pfadenhauer et al. 2017
	implementation strategies: Which implementation strategies are employed during implementation? How do these implementation strategies interact with the setting and the context? How do these implementation strategies interact with the intervention?	Pfadenhauer et al. 2017
	implementation theory: Which theoretical underpinning guides the implementation? How does this theory interact with the setting and the context? How does this theory interact with the intervention?	Pfadenhauer et al. 2017
	Adaptation	León-Castañeda 2019
	channel (c2) - Strategic implementation (s2.2)	Noar 2012
	d. The mode of delivery (such as face-to-face)	Shekelle et al. 2013
	Accessibility (timeliness of access/information accessibility) - selected	Stratil et al. 2020
	Intrusiveness of intervention	Stratil et al. 2020
	Feasibility and capacity to implement	Stratil et al. 2020
	Features of the app - Complexity (practical implementation difficulties): Perceived implementation difficulties which are reflected in duration, scope, disruptivity, centrality, complexity, and number of steps required for implementation.	Wienert & Zeeb 2021
	Implementation climate: The ability to absorb change, the overall receptivity of people to engage with an app, and the extent to which the use of that app is rewarded, reinforced, and demanded within their organization.	Wienert & Zeeb 2021
	Execution: Execution and completion of the implementation according to a previously defined plan.	Wienert & Zeeb 2021
	Planning: Apps should be implemented according to plan.	Wienert & Zeeb 2021
	Presence of helplines to deal with mental health issues that may arise	Zadey et al. 2021
Resources needed for implementing the intervention (e.g, human resources such as personnel, infrastructure and equipment such software/hardware, rooms or materials, financial resources)	Recruitment: Type of ressouces (messages or incentives) employed to attain participation	Baranowski & Stables 2000
	Maintenance: Types of resources (messages or incentives) employed to attain participation maintenance	Baranowski & Stables 2000
	Resources: Types of resources	Baranowski & Stables 2000
	Resources: Number or levels of resources	Baranowski & Stables 2000
	Resources: Resource adequacy	Baranowski & Stables 2000
	What organizational capacities are needed to implement the program?	Chinman et al. 2001
	Identify key actors for implementing equity-focused recommendations	Eslava-Schmalbach et al. 2019
	Implementation cost (Total cost of the program implementation in disadvantaged and non-disadvantaged populations, and the final adjusted costeffectiveness economic evaluation.)	Eslava-Schmalbach et al. 2019
	Engagement: Will it have adequate capacity?	Goldsmith & Harris 2013
	What happens within the group: Leader attributes	Hoddinott et al. 2010
	What happens within the group: Relationship between leader and group	Hoddinott et al. 2010
	What happens within the group: Attributes of the group participants	Hoddinott et al. 2010
	What happens within the group: Group relationships	Hoddinott et al. 2010
	Facilities and program preparation	Huff et al. 2015
	implementation agents: Which implementation agents are involved in the implementation effort? How do these implementation agents interact with the setting and the context? How do these implementation agents interact with the intervention?	Pfadenhauer et al. 2017
	What does the health promoter bring to this work? (background, training, skills and abilities, sensitivities, assumptions; also similarities or differences in terms of race, class, and gender with respect to key stakeholdergroups and the impacts this may have on practice)?	Poland et al. 2009
	Implementation Cost	Proctor et al. 2011
	Intervention details: Equipment and recources required	Roberts et al. 2009
	Intervention details: Duration of funding (including dates)	Roberts et al. 2009
	Intervention details: Intervention staff and core competencies required	Roberts et al. 2009
	Programme details: Duration of funding (including dates)	Roberts et al. 2012 / Cavill et al. 2012
	Programme details: Equipment and resources required	Roberts et al. 2012 / Cavill et al. 2012
	Programme details: Core staff competencies (and training required)	Roberts et al. 2012 / Cavill et al. 2012
	Characteristics of those delivering the intervention/program (such as a nurse or lay health worker)	Shekelle et al. 2013
	Considerations of human resources and their skills	Stratil et al. 2020
	Considerations of Non-financial physical resources (equipment, infrastructure)	Stratil et al. 2020
	Resource team	WHO 2010
	Dissemination and advocacy: personal (training assistance, policy dialogues, cultivating champions and gatekeepers)	WHO 2010
	Costs/resource mobilization: assessing costs	WHO 2010
	Costs/resource mobilization: linking scaling up to makro-level funding mechanisms	WHO 2010
	Costs/resource mobilization: ensuring adequate budgetary allocation	WHO 2010
	Structural characteristics: A stable team, which is entrusted with the development of the app, increases the probability of a successful implementation of the app.	Wienert & Zeeb 2021
	Engagement: Attracting and involving appropriate people in the implementation and use of the app through a combined strategy of social marketing, education, role modeling, training, and other similar activities.	Wienert & Zeeb 2021
	type of physical exercise program (c1); Outcomes of Physical Activity programs (c4) - physiology (s1.1); equipment (s1.4); exercise location (s1.6); programmatic (s4.2)	Wolfenstetter 2011
Implementation outcomes (e.g., adoption, reach, and fidelity)	Recruitment: Participation rate (percantage of potential participants agreeing to participate)	Baranowski & Stables 2000
	Recruitment: Participation resource rate (number or costs of resources employed per participant)	Baranowski & Stables 2000
	Recruitment: Differences between recruitment sample and population on selected characteristics	Baranowski & Stables 2000
	Implementation of program: Fidelity (quality of delivery on one or more scales)	Baranowski & Stables 2000
	Implementation of program: Extent (number or amount of units delivered or provided)	Baranowski & Stables 2000
	Implementation: Dose (Fidelity x Extent)	Baranowski & Stables 2000
	Reach: Depth (aspects or components of the intervention received)	Baranowski & Stables 2000
	Reach: Spread (number or percentage of participants receiving a component)	Baranowski & Stables 2000
	Reach: Penetration	Baranowski & Stables 2000
	How will the quality of program and/or initiative implementation be assessed?	Chinman et al. 2001
	Adoption (The intention, utilization or action to try to employ the sensitive equity recommendation in the new program or intervention)	Eslava-Schmalbach et al. 2019
	Fidelity (The adherence of disadvantaged population to the equity-focused implementation program or intervention)	Eslava-Schmalbach et al. 2019
	Coverage (The degree of reach, access, service spread or effective coverage (combining coverage and fidelity) on the disadvantaged population eligible to benefit from the program or the intervention.)	Eslava-Schmalbach et al. 2019
	Implementation (extent to which the intervention is implemented as inteded in the real world)	Glasgow et al. 2019
	Adoption (proportion of settings, practices, and plans that will adopt this intervention)	Glasgow et al. 1999 / Glasgow et al. 2019
	Engagement: Will the participation be high enough to "move the dial"?	Goldsmith & Harris 2013
	Reach	Leeman et al. 2012
	Adoption	Leeman et al. 2012
	Adoption/appropriation of e-Health components by stakeholders involved in health care	León-Castañeda 2019
	Organizational adoption	León-Castañeda 2019
	Coverage	León-Castañeda 2019
	Increased reach to a target population (s2.2)	McLees et al. 2015
	implementation outcomes: Which implementation outcomes are reported? How do these implementation outcomes interact with the intervention outcomes?	Pfadenhauer et al. 2017
	Adoption	Proctor et al. 2011
	Fidelity	Proctor et al. 2011
	Penetration	Proctor et al. 2011
	Fidelity (quality)	Saunders et al. 2005
	Dose delivery (completeness)	Saunders et al. 2005
	Dose received (exposure)	Saunders et al. 2005
	Dose received (satisfaction)	Saunders et al. 2005
	Recruitment	Saunders et al. 2005
	Reach (participation rate)	Saunders et al. 2005
	Reach - Frequency, Participation rates	van Weert et al. 2011
	Reflection and evaluation: Quantitative and qualitative feedback on the progress and quality of implementation, accompanied by experience (e.g., from user reviews).	Wienert & Zeeb 2021
	type of physical exercise program (c1); Outcomes of Physical Activity programs (c4) - implementation (s1.3)	Wolfenstetter 2011

## Sheet: Intervention evaluation
Theme: Intervention evaluation
Grouping into sub-themes	(Sub)Criteria extracted from PH frameworks	Reference
Evaluation (without further specification)	Evaluation (A stage in the policy cycle encompassing mechanisms and actions used to appraise a specific policy and its impacts)	Klepac Pogrmilovic et al. 2019
	Monitoring and evaluation: special studies	WHO 2010
Evaluation methodology/strategy and evaluators, data collection and data analysis	Accuracy - Analysis of qualitative information (Qualitative information should be analyzed appropriately and systematically to answer evaluation questions effectively.)	CDC 1999
	Accuracy - Analysis of quantitative information (Quantitative information should be analyzed appropriately and systematically so that evaluation questions are answered effectively.)	CDC 1999
	Metaevaluation (The evaluation should be formatively and summatively evaluated against these and other pertinent standards to guide its conduct appropriately and, on completion, to enable close examination of its strengths and weaknesses by stakeholders)	CDC 1999
	Practical procedures (Evaluation procedures should be practical while needed information is being obtained to keep disruption to a minimum)	CDC 1999
	Accuracy - Program documentation (The program being evaluated should be documented clearly and accurately)	CDC 1999
	Accuracy - Valid information (Information-gathering procedures should be developed and implemented to ensure a valid interpretation for the intended use.)	CDC 1999
	Accuracy - Reliable information (Information-gathering procedures should be developed and implemented to ensure sufficiently reliable information for the intended use.)	CDC 1999
	Accuracy - Systematic information (Information collected, processed, and reported in an evaluation should be systematically reviewed and any errors corrected)	CDC 1999
	Evaluator credibility (The persons conducting the evaluation should be trustworthy and competent in performing the evaluation for findings to achieve maximum credibility and acceptance)	CDC 1999
	Propriety - Service orientation (The evaluation should be designed to assist organizations in addressing and serving effectively the needs of the targeted participants.)	CDC 1999
	How will the CQI (=continuous quality improvement) strategies be incorporated?	Chinman et al. 2001
	Define the monitoring and evaluation strategies	Eslava-Schmalbach et al. 2019
	Setting objectives, selecting indicators and planning methodology of M&E - Is the process of objective, indicators and methodology selection transparent?	Gopichandran & Indira Krishna 2013
	Setting objectives, selecting indicators and planning methodology of M&E - Are the selected objectes, indicators and methodology feasible and relevant?	Gopichandran & Indira Krishna 2013
	Data collection	Gopichandran & Indira Krishna 2013
	Data analysis, interpretation, reporting and sharing of results	Gopichandran & Indira Krishna 2013
	Assessment (Grading, rating, judging, or evaluating policy.)	Klepac Pogrmilovic et al. 2019
	changing settings - evaluation: How do we (and other stakeholders) define and measure the success of a health promotion intervention in this setting? What unintended consequences (positive and negative) can be identified? What is known about the distribution of costs and benefits associated with this intervention in this setting? (equity and social justice considerations)	Poland et al. 2009
	Intervention details: Type of evaluation and evaluation design	Roberts et al. 2009
	Analysis and interpretation: Impact evaluation: Summary of results compared to baseline (for primary and secondary outcomes)	Roberts et al. 2009
	Analysis and interpretation: Impact evaluation: Detail of any further analyses or statistical methods used	Roberts et al. 2009
	Analysis and interpretation: Limitations and generalisability	Roberts et al. 2009
	Evaluation details: Type of evaluation and evaluation design	Roberts et al. 2012 / Cavill et al. 2012
	Evaluation details: Methods and timings of data collection	Roberts et al. 2012 / Cavill et al. 2012
	Analysis and interpretation: Summary of results compared to baseline (for primary and secondary outcomes)	Roberts et al. 2012 / Cavill et al. 2012
	Analysis and interpretation: Details of any further analyses and statistical methods used	Roberts et al. 2012 / Cavill et al. 2012
	Analysis and interpretation: Limitations and generalisability	Roberts et al. 2012 / Cavill et al. 2012
	Analysis and interpretation: Recommendations and changes to future projects	Roberts et al. 2012 / Cavill et al. 2012
	Were the projects goals and objectives clear, and appropriate to the scope of the project?	Thurston et al. 2003
	Were the evalautions goals clear, and appropriate to the scope of the project?	Thurston et al. 2003
	Could the evaluation design answer the evaluation questions?	Thurston et al. 2003
	Does the evaluation refer to short and/or long term indicators?	Thurston et al. 2003
	Was 8-10% of the total budget allocated for evaluation?	Thurston et al. 2003
	Were data collection methods clearly described?	Thurston et al. 2003
	If appropriate, were a variety of data collection methods used?	Thurston et al. 2003
	Were data collected from more than one source (e.g., from program clients, from persons involved in delivering the program, from board members, from documents related to the project)?	Thurston et al. 2003
	Were qualitative and/or quantitative data collected?	Thurston et al. 2003
	If qualitative, were methods (i.e., triangulation, member-checking) used to increase trustworthiness of the findings?	Thurston et al. 2003
	If quantitative, is there evidence of reliability and validity of the measures used?	Thurston et al. 2003
	Was the analysis clearly defined and appropriate to the evaluation question posed, the information collection used, and a health promotion initiative?	Thurston et al. 2003
	Where necessary, were appropriate statistical methods outlined?	Thurston et al. 2003
	Did the interpretation of the evaluation results flow logically and clearly from the analysis of the data?	Thurston et al. 2003
	Was attention given to negative and positive consequences, both intended and unintended?	Thurston et al. 2003
	Were health promotion principles, as outlines in the following table (i.e., participation, capacity building, multiple methods, appropriateness), incorporated into the evaluation process?	Thurston et al. 2003
	Monitoring and evaluation: service statistics	WHO 2010
	methodology (c7) - valuation methods (s7.3)	Wolfenstetter 2011
	methodology (c7) - data collection methods (s7.2)	Wolfenstetter 2011
Health outcomes (e.g., decreased prevalence or incidence of disease, reduction of mortality, change in health behavior, well-being)	Psychosocial well-being: The project is supportive of social recovery for individuals, families and communities.(s4.5)	Bunde-Birouste & Ritchie 2007
	Psychosocial well-being: The project is sensitive to key factors which affect the community’s psychosocial health and well-being.(s4.4)	Bunde-Birouste & Ritchie 2007
	Changes in the incidence of the problem	Cunningham et al. 2019
	Efficacy (sucess rate if implemented as in guideline; defined as positive outcomes minus negative outcomes)	Glasgow et al. 1999 / Glasgow et al. 2019
	Impact: Will the impact be measurable for the individual?	Goldsmith & Harris 2013
	Self-Esteem	Green 1986
	Improved Performance	Green 1986
	Improved Quality of Life	Green 1986
	Behaviour	Green 1986
	Environment	Green 1986
	Improved Fitness	Green 1986
	Self-Confidence	Green 1986
	Enhanded Well Being	Green 1986
	Targets of Change - Reduced Illness	Green 1986
	Extended Longevity	Green 1986
	Designing interventions in group settings: What are the outcomes?	Hoddinott et al. 2010
	Morbidity, mortality and disability rates	Huff et al. 2015
	Decreased incidence or prevalence of disease (s2.8)	McLees et al. 2015
	Increased preventive behaviors (s.2.7)	McLees et al. 2015
	changing settings - evaluation: How do we (and other stakeholders) define and measure the success of a health promotion intervention in this setting?	Poland et al. 2009
	strategy: What emphasis is put on changing individual behavior as opposed to structural and organizational change? (changing persons in the setting and/or changing the setting itself to become more health promoting)?	Poland et al. 2009
	Baseline data: Height and weight (to calculate BMI or BMI-z/centiles for interventions in children unter 18 years)	Roberts et al. 2009
	Baseline data: Additional proxy measures for adiposity	Roberts et al. 2009
	Baseline data: Measure(s) of wellbeing	Roberts et al. 2009
	Baseline data: Measure(s) of dietary intake and behaviour	Roberts et al. 2009
	Baseline data: Measure(s) of physical activity levels and behaviour	Roberts et al. 2009
	Basaline data: Potential facilitators of, and barriers to, lifestyle change	Roberts et al. 2009
	Follow-up data (impact evaluation): Follow-up data on height, weight (BMI) to be collected at the end of the active intervention, 6 months after the end of the active intervention, 12 months after the end of the active intervention	Roberts et al. 2009
	Follow-up data (impact evaluation): Follow-up data on height, weight (BMI) collected 24 months after the end of the active intervention	Roberts et al. 2009
	Follow-up data (impact evaluation): Follow-up data on wellbeing to be collected at the end of the active intervention, 6 months after the end of the active intervention, 12 months after the end of the active intervention	Roberts et al. 2009
	Follow-up data (impact evaluation): Follow-up data on wellbeing collected 24 months after the end of the active intervention	Roberts et al. 2009
	Follow-up data (impact evaluation): Follow-up data on additional measures of adiposity to be collected at the end of the active intervention, 6 months after the end of the active intervention, 12 months after the end of the active intervention (If collected at baseline)	Roberts et al. 2009
	Follow-up data (impact evaluation): Follow-up data on dietary intake and behaviours to be collected at the end of the active intervention, 6 months after the end of the active intervention, 12 months after the end of the active intervention (If collected at baseline)	Roberts et al. 2009
	Follow-up data (impact evaluation): Follow-up data in physical activity to be collected at the end of the active intervention, 6 months after the end of the active intervention, 12 months after the end of the active intervention (If collected at baseline)	Roberts et al. 2009
	Baseline data: Measure(s) of physical activity/dietary behaviour	Roberts et al. 2012 / Cavill et al. 2012
	Baseline data: Measure(s) of correlates of physical activity/dietary behaviour (if relevant to the intervention objectives)	Roberts et al. 2012 / Cavill et al. 2012
	Baseline data: Other outcome measures (such as BMI; physiological/psycho-social measures; quality of life)	Roberts et al. 2012 / Cavill et al. 2012
	Follow-up data: Follow-up data on key physical activity/dietary intake measures (minimum of three follow-up points, including at on year)	Roberts et al. 2012 / Cavill et al. 2012
	Follow-up data: Follow-up data on key physical activity/dietary intake measures over a greater term than one year	Roberts et al. 2012 / Cavill et al. 2012
	Follow-up data: Follow-up data on correlates of physical activity/dietary behaviour (if collected at baseline)	Roberts et al. 2012 / Cavill et al. 2012
	Follow-up data: Follow-up data on other secondary outcome measures	Roberts et al. 2012 / Cavill et al. 2012
	Did this health promotion project have a positive short or long term outcome?	Thurston et al. 2003
	(If not) Did the project show promise with respect to resulting in the desired outcome/s?	Thurston et al. 2003
	Outcomes of Physical Activity programs (c4) - individual (s4.1)	Wolfenstetter 2011
	Presence of decided metric for harm measurement (eg, death count, case count, case fatality ratio)	Zadey et al. 2021
Feasibility	Barriers: Types of barriers	Baranowski & Stables 2000
	Barriers: Difficulty per type	Baranowski & Stables 2000
	Barriers: Obstruction	Baranowski & Stables 2000
	Feasibility - Described purposes and procedures (The purposes and procedures of the evaluation should be monitored and described in enough detail to identify and assess them.)	CDC 1999
	Feasibility (The extent to which the program or intervention allows to reduce the barriers, and can be carried out in any setting, especially among disadvantaged populations)	Eslava-Schmalbach et al. 2019
	Feasibility	León-Castañeda 2019
	Feasibility	Proctor et al. 2011
	Feasibility: Ability to trial the app under real conditions (e.g., in the course of a pilot study) and to allow a reversal of the implementation when justified (e.g., when the app is no longer needed or superseded by other developments)	Wienert & Zeeb 2021
Process evaluation	Research - Are there any ongoing evaluations of the application beyond star ratings that would inform HSOS, users, the mental health community and others of the effectiveness of these applications (apps) in suicide prevention (e.g., Luxton et al., 2011).	Aguirre et al. 2013
	Sustainability and coordination: The project includes mechanisms to coordinate with other groups in the community.(s5.4)	Bunde-Birouste & Ritchie 2007
	Sustainability and coordination: The project participates actively in building networks with local groups, local and international NGOs, and donor organisations. (s5.5)	Bunde-Birouste & Ritchie 2007
	Engagement: Will it be broadly appealing and accessible?	Goldsmith & Harris 2013
	Processes (Analysis of the procedures, mechanisms, and/or actions in a given stage of the policy cycle)	Klepac Pogrmilovic et al. 2019
	efficiency (c1); effectiveness (c2) - Quality enhancement of services or programs (s2.4)	McLees et al. 2015
	Follow-up data (process evalutaion): Number referred and referral source	Roberts et al. 2009
	Follow-up data (process evaluation): Number recruited	Roberts et al. 2009
	Follow-up data (process evaluation): Number attended each session or contact point	Roberts et al. 2009
	Follow-up data (process evaluation): Number completed (ie attended 75% of all sessions of the active intervention)	Roberts et al. 2009
	Follow-up data (process evaluation): Number of participants at each follow-up point	Roberts et al. 2009
	Follow-up data (process evaluation): Reasons for dropping out	Roberts et al. 2009
	Follow-up data (process evaluation): Details of any unexpected outcomes and/or adverse events	Roberts et al. 2009
	Analysis and interpretation: Process evaluation	Roberts et al. 2009
	Process evaluation: Number of participants invited	Roberts et al. 2012 / Cavill et al. 2012
	Process evaluation: Number of participants recruited	Roberts et al. 2012 / Cavill et al. 2012
	Process evaluation: Number of participants attending each session or contact point	Roberts et al. 2012 / Cavill et al. 2012
	Process evaluation: Number of participants at each follow-up point, including final stage	Roberts et al. 2012 / Cavill et al. 2012
	Process evaluation: Reasons for opt-out (where relevant)	Roberts et al. 2012 / Cavill et al. 2012
	Process evaluation: Description of what was actually delivered and details of any unexpected outcomes	Roberts et al. 2012 / Cavill et al. 2012
	Monitoring and evaluation: special indicators to assess the process, outcome and impact of scaling up	WHO 2010
Acceptability (i.e., by users, those delivering the intervention, and society)	Usability and Accessibility - Is text brief and easy to understand? Is language genuine?	Aguirre et al. 2013
	Utility - Values identification (The perspectives, procedures, and rationale used to interpret the findings should be carefully described so that the bases for value judgments are clear.)	CDC 1999
	Acceptability (The perception among the key players in implementation: health professionals, stakeholders, patients, community, disadvantaged population and others.)	Eslava-Schmalbach et al. 2019
	Setting objectives, selecting indicators and planning methodology of M&E - Does the objective, indicator and methodolgy planning process empower the stakeholders and the community?	Gopichandran & Indira Krishna 2013
	Cultural competences and sensitivity	Huff et al. 2015
	Effects (Analysis of the economic, environmental, public health, social, and other potential impacts of policy.).	Klepac Pogrmilovic et al. 2019
	Increased customer or staff satisfaction (s2.1)	McLees et al. 2015
	Acceptability	Proctor et al. 2011
	Follow-up data (process evaluation): Participants' satisfaction	Roberts et al. 2009
	Participants satisfaction with the intervention	Roberts et al. 2012 / Cavill et al. 2012
	Social and cultural acceptability	Stratil et al. 2020
	Acceptability by those providing intervention	Stratil et al. 2020
	Acceptability considerations, Societal considerations - Acceptability by beneficiaries	Stratil et al. 2020
	Culture: Norms and values, or a mindset and culture of an app provider.	Wienert & Zeeb 2021
Economic evaluation (e.g., costs, cost-effectiveness, cost-utility, cost-minimization)	Cost-effectiveness (The evaluation should be efficient and produce valuable information to justify expended resources)	CDC 1999
	Fiscal responsibility (The evaluator’s allocation and expenditure of resources should reflect sound accountability procedures by being prudent and ethically responsible, so that expenditures are accountable and appropriate)	CDC 1999
	Cost of network maintenance	Cunningham et al. 2019
	Cost to community	Cunningham et al. 2019
	Overarching issuses (costs, benefits & value)	Glasgow et al. 2019
	economic	Leeman et al. 2012
	Costs saved (s1.2); Costs avoided (s1.5)	McLees et al. 2015
	efficiency (c1); effectiveness (c2) - Revenue generated from billable services (s1.4)	McLees et al. 2015
	What is known about the distribution of costs and benefits associated with this intervention in this setting? (equity and social justice considerations)	Poland et al. 2009
	Intervention details: Cost of intervention per participant	Roberts et al. 2009
	Intervention details: Cost of participant	Roberts et al. 2009
	Intervention details: Detailed breakdown of cost (including any kind or developmental costs)	Roberts et al. 2009
	Analysis and interpretation: Economic evaluation	Roberts et al. 2009
	Programme details: Detailed breakdown of costs	Roberts et al. 2012 / Cavill et al. 2012
	Programme details: Cost of the intervention per participant	Roberts et al. 2012 / Cavill et al. 2012
	Programme details: Cost to the participant	Roberts et al. 2012 / Cavill et al. 2012
	Costs of the intervention and costs associated with implementing the intervention	Shekelle et al. 2013
	Description of all materials or tools used for the implementation	Shekelle et al. 2013
	Societal considerations, Cost and financial considerations, Feasibility and health system considerations - Financial feasibility	Stratil et al. 2020
	Cost and budget impact of intervention	Stratil et al. 2020
	Relation of cost and benefits	Stratil et al. 2020
	Financial burden of disease	Stratil et al. 2020
	Financial context	Stratil et al. 2020
	Impact on economy	Stratil et al. 2020
	Resource considerations	Stratil et al. 2020
	Costs: Costs of the app and costs related to the implementation of this app, including investment, supply, and opportunity costs.	Wienert & Zeeb 2021
	cost-effectiveness analysis (s3.5)	Wolfenstetter 2011
	cost-utility analysis (s3.4)	Wolfenstetter 2011
	cost-minimization analysis (s3.1); cost-consequence analysis (s3.2); cost-benefit analysis (s3.3); program development costs (s6.1); program implementation costs (s6.2)	Wolfenstetter 2011
	economic evaluation (c3); costs (c6); methodology (c7) - discounting/inflation (s7.4)	Wolfenstetter 2011
	Does the analysis of trade-off (eg, cost–benefit analysis) between loss of livelihood and other losses against deaths averted and cases averted show net positive benefit?	Zadey et al. 2021
Impact of the intervention on the community, society, government, environment, future generations	Community empowerment and participation - Increasing public awareness (e.g. health literacy, legal literacy)	Akrami et al. 2018
	Foundation for Success - Have policies been shown to effectively impact the problem? Is there evidence that policies can make a difference?	Bryant et al. 2014
	Community cohesion: The project contributes to bridging the divide between different groups in the community. (s4.2)	Bunde-Birouste & Ritchie 2007
	Community cohesion: The project supports and reinforces community reconciliation efforts.(s4.3)	Bunde-Birouste & Ritchie 2007
	Community capacity-building and empowerment: The project has established mechanisms for genuine community participation in all phases, including monitoring and evaluation. (s5.1)	Bunde-Birouste & Ritchie 2007
	Community capacity-building and empowerment: There is local ownership of the project. (s5.2)	Bunde-Birouste & Ritchie 2007
	Community capacity-building and empowerment: The project provides for the development of leadership and advocacy skills among staff and community members. (s5.3)	Bunde-Birouste & Ritchie 2007
	Transparency and accountability: The project encourages transparency and accountability of decision-making to local communities.(s5.7)	Bunde-Birouste & Ritchie 2007
	Transparency and accountability: The project strengthens the ability of community members to elicit greater accountability from central health service providers and government departments. (s5.8)	Bunde-Birouste & Ritchie 2007
	Trust: The project has processes in place which will help it gain the trust of different communities, NGOs and government agencies with which it works.(s2.6)	Bunde-Birouste & Ritchie 2007
	Trust: The project promotes the building of trust among staff, individuals and community groups. (s2.7)	Bunde-Birouste & Ritchie 2007
	Evaluation impact (Evaluations should be planned, conducted, and reported in ways that encourage follow-through by stakeholders to increase the likelihood of the evaluation being used)	CDC 1999
	Building social capital	Cunningham et al. 2019
	Governance and organisational efficiency	Cunningham et al. 2019
	Impact: Will it result in 10, 20, or 30 prevention?	Goldsmith & Harris 2013
	Social and societal impact	Stratil et al. 2020
	Societal considerations - Environmental impact	Stratil et al. 2020
	Environmental impact	Stratil et al. 2020
	Impact on future generations	Stratil et al. 2020
	If an impact was shown, was it likely attrubutable to the program?	Thurston et al. 2003
	Can conclusions be drawn from this project?	Thurston et al. 2003
	Are lessons learned from this project (i.e., what worked and what didn't work)?	Thurston et al. 2003
	Does this project contain important lessons for other communities, other health issues, etc.?	Thurston et al. 2003
	Does this project have a unique, but potentially promising feature/s?	Thurston et al. 2003
	Would the findings be useful in guiding future policy devlopment, health promotion program design, and/or health promotion practice?	Thurston et al. 2003
	Social Impact (c5); methodology (c7); Generalizability and Transferability (c8) - individual (s5.1); perspective (s7.1)	Wolfenstetter 2011

## Sheet: Dissemnination & sustainability
Theme: Dissemination and sustainability
Grouping into sub-themes	(Sub)Criteria extracted from PH framework	Reference
Transfer and dissemination (i.e., how to communicate intervention outcomes/results and learnings to the target group, public, stakeholders, and government)	Accountability for reasonableness - Transparency (honesty, trustfulness, disclosure and public justification)	Akrami et al. 2018
	Impartial reporting (Reporting procedures should guard against the distortion caused by personal feelings and biases of any party involved in the evaluation to reflect the findings fairly.)	CDC 1999
	Report timeliness and dissemination (Substantial interim findings and evaluation reports should be disseminated to intended users so that they can be used in a timely fashion.)	CDC 1999
	Disclosure of findings (The principal parties to an evaluation should ensure that the full evaluation findings with pertinent limitations are made accessible to the persons affected by the evaluation and any others with expressed legal rights to receive the results.)	CDC 1999
	Conflict of interest (Conflict of interest should be handled openly and honestly so that the evaluation processes and results are not compromised.)	CDC 1999
	Report clarity (Evaluation reports should clearly describe the program being evaluated, including its context and the purposes, procedures, and findings of the evaluation so that essential information is provided and easily understood.)	CDC 1999
	Utility - Information scope and selection (Information collected should address pertinent questions regarding the program and be responsive to the needs and interests of clients and other specified stakeholders)	CDC 1999
	Accuracy - Justified conclusions (Conclusions reached should be explicitly justified for stakeholders’ assessment)	CDC 1999
	Public perceptions that problem is being solved	Cunningham et al. 2019
	Setting objectives, selecting indicators and planning methodology of M&E - Is adequate feedback provided to the programme managers, stakeholders, community representatives and the community at all stages?	Gopichandran & Indira Krishna 2013
	Are complete and honest data analysis, interpretation, reporting and sharing performed at the end of the M&E process?	Gopichandran & Indira Krishna 2013
	Does the process of data analysis, interpretation, reporting and sharing of results demonstrate community accountability?	Gopichandran & Indira Krishna 2013
	Is the data analysis, interpretation, reporting and sharing process impartial?	Gopichandran & Indira Krishna 2013
	Utilisation of results	Gopichandran & Indira Krishna 2013
	Formal written policies (Formal written codes, strategies, plans, decisions, regulations, and directives that have been officially enacted and/or endorsed by the governing body at a given level)	Klepac Pogrmilovic et al. 2019
	Unwritten formal statements (Official statements made in public by or on behalf of an official representative that were not put in writing)	Klepac Pogrmilovic et al. 2019
	Written standards and guidelines (Written policies that guide choices, that is, they only recommend certain behaviours, practices, or processes but do not create an obligation for stakeholder adherence)	Klepac Pogrmilovic et al. 2019
	Formal procedures (Formal actions and processes conducted or authorised by an official body or their representatives that are indicative of the body’s position or commitment regarding PA)	Klepac Pogrmilovic et al. 2019
	Informal policies (Informal norms, actions, voluntary codes of practice, and processes supported by an official body or their representatives that are indicative of the body’s position or commitment regarding PA)	Klepac Pogrmilovic et al. 2019
	Dissemination of information, products, or evidence-based practices (s2.3)	McLees et al. 2015
	How should one work with broader and indirect stakeholders outside the setting of focus? (e.g., role of families in shaping the behavior of school-yard bullies)?	Poland et al. 2009
	Analysis and interpretation: Dissemination of learning and findings	Roberts et al. 2012 / Cavill et al. 2012
	After implementation, did the community have the opportunity to share information about the program on a regular basis (e.g., does the community have an actively invloved community board where program information is shared openly)?	Thurston et al. 2003
	Did the program deliver the intended impact within a time frame that was appropriate to the needs of the target population?	Thurston et al. 2003
	Dissemination and advocacy: interpersonal (websites, publications, policy briefs, toolkits)	WHO 2010
Maintenance and sustainability (e.g., regards of interventions's maintenance)	Commitment and keeping promise, comprehensiveness and sustainability of the services, and trust building	Akrami et al. 2018
	Continued use: Types of activities continued (to a point in time)	Baranowski & Stables 2000
	Continued use: Amount of activities continued (to a pont in time)	Baranowski & Stables 2000
	Continued use: Habituation	Baranowski & Stables 2000
	Maintenance: Differences among maintained sample, recruited sample, and population in selected characteristics	Baranowski & Stables 2000
	Maintenance: Number of participants who continue to a point in time	Baranowski & Stables 2000
	Maintenance: Maintenance rate (percentage of participants who maintain participation to a point in time)	Baranowski & Stables 2000
	Maintenance: Maintenance resouce rate (numbers or costs of resources employed to achieve participation maintenance to a point of time)	Baranowski & Stables 2000
	Sustainability and coordination: Plans for long-term sustainability of project activities have been developed.(s5.6)	Bunde-Birouste & Ritchie 2007
	If the program is successful, how will it be sustained?	Chinman et al. 2001
	Sustainability	Eslava-Schmalbach et al. 2019
	Maintenance (extent to which a program is sustained over time)	Glasgow et al. 2019
	Sustainability: Will the benefit be durable?	Goldsmith & Harris 2013
	Sustainability: Will the program extend to the long term?	Goldsmith & Harris 2013
	Sustainability: Will the program continue to recruit new participants?	Goldsmith & Harris 2013
	Sustainability: Will the design maintain freshness and appeal?	Goldsmith & Harris 2013
	Sustainability: Has a program champion been identified?	Goldsmith & Harris 2013
	Sustainability: Can the program adapt to changing demographics?	Goldsmith & Harris 2013
	What happens within the group: System maintenance	Hoddinott et al. 2010
	Maintenance/Modification	Leeman et al. 2012
	Sustainability	León-Castañeda 2019
	Maintenance (A stage in the policy cycle defined by continuation of a policy without any changes or with amendments.)	Klepac Pogrmilovic et al. 2019
	Termination (A stage in the policy cycle encompassing actions and processes related to the decision that policy will be discontinued)	Klepac Pogrmilovic et al. 2019
	Succession (A stage in the policy cycle after the termination of a policy. In this stage, the policy in question may or may not be replaced by another policy)	Klepac Pogrmilovic et al. 2019
	Sustainability	Proctor et al. 2011
	Follow-up data (process evaluation): Plans for sustainability	Roberts et al. 2009
	Process evaluation: Plans for sustainability	Roberts et al. 2012 / Cavill et al. 2012
	Was the program sustainable or did it have a sustained impact?	Thurston et al. 2003
	Visibility dimension: The partnership takes care of continuation after project period	Wagemakers et al. 2010
	Scaling-up strategy	WHO 2010
	Organizational process: pace of scaling up (gradual or rapidly)	WHO 2010
	Organizational process: centralized or decentralized	WHO 2010
	Organizational process: adaptive or fixed process	WHO 2010

## Sheet: Organizational aspects
Theme: organizational aspects
Grouping into sub-themes	(Sub)Criteria extracted from PH framework	Reference
Intra-organizational relationships (e.g., roles among stakeholders, communication structures, common goals)	Have coalition members agreed to work together to address this problem?	Bryant et al. 2014
	Have coalition members agreed to advocate for policy change as part of their effort to combat the problem?	Bryant et al. 2014
	Are coalition members interested in learning a new system for selecting policies proven effective elsewhere and work together to enact them the local community or state?	Bryant et al. 2014
	Has the coalition selected a public health problem as their focus for work together?	Bryant et al. 2014
	Collective Efficacy - Do coalition members believe they can work together to tackle the problem?	Bryant et al. 2014
	Collective Efficacy - Do coalition members share a vision and goals?	Bryant et al. 2014
	Collective Efficacy - Does the coalition have a system for making decisions that its members accept?	Bryant et al. 2014
	Collective Efficacy - Does the coalition have a system for resolving conflict?	Bryant et al. 2014
	Staffing - Does the coalition have access to staff that will provide support services?	Bryant et al. 2014
	Staffing - Is there an agency willing to serve as the fiscal agent if funds are obtained for the program?	Bryant et al. 2014
	Staffing - Is this ‘‘lead agency’’ trusted by other coalition members and community?	Bryant et al. 2014
	Staffing - Is the lead agency able to provide in-kind resources (phone, mailing, printing, etc.) to coordinate and support the coalition?	Bryant et al. 2014
	Leadership - Does the coalition have a person who is willing to champion the process (e.g., convene meetings, recruit members, facilitate discussions)?	Bryant et al. 2014
	Leadership - Do other coalition members and program champion share the same vision?	Bryant et al. 2014
	Leadership - Can the program champion invest adequate time in the project to assure quality design, dissemination and evaluation? (Hours will vary but could average 10 hours a week.)	Bryant et al. 2014
	Formal agreements (All principal parties involved in an evaluation should agree in writing to their obligations (i.e., what is to be done, how, by whom, and when) so that each must adhere to the conditions of the agreement or renegotiate it.)	CDC 1999
	Member commitment to network goals	Cunningham et al. 2019
	Network stability (centrality, social capital)	Cunningham et al. 2019
	Network membership growth	Cunningham et al. 2019
	Relationship strength (multiplexity)	Cunningham et al. 2019
	Network connectedness (density, structural holes, reciprocity)	Cunningham et al. 2019
	Internal context (implementation & sustainibility infrastructure)	Glasgow et al. 2019
	Engagement of stakeholders - Are there conflicts of interest?	Gopichandran & Indira Krishna 2013
	Engagement of stakeholders - Is the process of selection of stakeholders transparent?	Gopichandran & Indira Krishna 2013
	Engagement of stakeholders - Is the methodology for sample selection realistic and unbiased?	Gopichandran & Indira Krishna 2013
	Engagement of stakeholders - Is there equity in the selection of stakeholders?	Gopichandran & Indira Krishna 2013
	Engagement of stakeholders - Are stakeholders being empowered as a result of being selected?	Gopichandran & Indira Krishna 2013
	Organizational policy and mission	Huff et al. 2015
	Communication patterns	Huff et al. 2015
	Organizational level: Adoption of new policies/practices (The adoption of health-enhancing policies and/or practices within specific organizations)	Kegler et al. 2000
	Organizational level: Improved enforcement of existing policies (The enforcement of health-enhancing policies within specific organizations)	Kegler et al. 2000
	Organizational level: Developing of health-enhancing programs (The availability and/or use of programs/services within specific organizations)	Kegler et al. 2000
	Organizational level: Institutionalization of health-enhancing programs (The extent to which a program becomes fully integrated into an organization)	Kegler et al. 2000
	Organizational level: Increase resources of heath (The extent to which new staff are assigned to the project or related activities, the extent to which funds are shifted to the project, the extent new funds are received, and the extent to which the project receives in-kind contributions)	Kegler et al. 2000
	Was the project sensitive to power relationships among the individuals and groups involved?	Thurston et al. 2003
	Organizational prerequisits - Communication Organization, Staff professionalism	van Weert et al. 2011
	Organizational relationship to initiative	Vanderkruik & McPherson 2017
	Composition, Leadership, Engagement, Cohesion	Vanderkruik & McPherson 2017
	Task dimension: The partnership achieves regular (small) successes	Wagemakers et al. 2010
inter-organizational relationships (e.g., collaboration with external stakeholders at all intervention levels)	Community participation, including collaboration and partnership of the involved institutions and stakeholders	Akrami et al. 2018
	Special Expertise or Resources - Does the coalition have members or access to consultants with expertise and/or experience in: _____ Marketing or social marketing _____ Listening to the opinions of others/conducting research _____ Talking with decision makers _____ Writing policy briefs or letters to the editor	Bryant et al. 2014
	Collaboration (social influence, trust)	Cunningham et al. 2019
	Interorganizational level: New linkages with organizations outside the community (The number of relationships between the project and organizations outside of the community)	Kegler et al. 2000
	Interorganizational level: New partnerships (The number of newly established relationsships between organizations)	Kegler et al. 2000
	Interorganizational level: More mature collaborations (The extent to which interorganizational relationships habe progressed along a continuum of exchanging information to joint production of a product or service)	Kegler et al. 2000
	Interorganizational level: Bridging community sectors (New sectors involved in the project)	Kegler et al. 2000
	Political will (Analysis of the level of political support and/or commitment to a policy in a given stage of the policy cycle.)	Klepac Pogrmilovic et al. 2019
	Endorsement/ legitimisation (A stage in the policy cycle encompassing actions and processes directed at endorsing and/or enacting a policy and ensuring that policy has a required political support)	Klepac Pogrmilovic et al. 2019
	engagement: What are the issues involved in engaging in this setting? (negotiating and gaining entry, developing trust, managing relationships and competing agendas, etc.)? How will you successfully manage (sometimes competing or unrealistic) expectations regarding intervention in this setting?	Poland et al. 2009
	Whose participation will be sought, and how will differences in agendas and power of different stakeholders be handled?	Poland et al. 2009
	Political considerations	Stratil et al. 2020
	Were multiple sectors (e.g., health care, social services, transportation, enviornment, education) involved in planning, implementing, and evaluating the program?	Thurston et al. 2003
	Organizational culture and engagement	Vanderkruik & McPherson 2017
	Organizational support and capacity	Vanderkruik & McPherson 2017
	General: The partnership is an asset (to health promotion)	Wagemakers et al. 2010
	Suitability of the partners: To attain the goals of the partnership, the right partners are involved	Wagemakers et al. 2010
	Suitability of the partners: Equity of the partners is essential for good collaboration	Wagemakers et al. 2010
	Suitability of the partners: I feel involved in the partnership	Wagemakers et al. 2010
	Task dimension: The partnership functions well (working structure, working methods)	Wagemakers et al. 2010
	Task dimension: The partnership evaluates progress at regular intervals and makes adjustments if necessary	Wagemakers et al. 2010
	Relation dimension: The partnership partners communicate in an open manner	Wagemakers et al. 2010
	Relation dimension: The partnership partners are willing to compromise	Wagemakers et al. 2010
	Relation dimension: In the partnership, conflicts are dealt with in a constructive way	Wagemakers et al. 2010
	Relation dimension: The partnership partners will carry out decisions and actions loyally	Wagemakers et al. 2010
	Growth dimension: I create goodwill and involvement for the partnership within my organization	Wagemakers et al. 2010
	Growth dimension: Giving feedback to the local officials on behalf of the partnership is satisfactory	Wagemakers et al. 2010
	Growth dimension: The partnership is willing to recruit new partners of the course of time	Wagemakers et al. 2010
	Growth dimension: The partnership succeeds in mobilizing others for actions	Wagemakers et al. 2010
	Visibility dimension: The partnership maintains the external relationships in an accurate way	Wagemakers et al. 2010
	Visibility dimension: The partnership is seen as reliable and legitimate by external relations	Wagemakers et al. 2010
	Visibility dimension: The image of my partnership in the outside world is good	Wagemakers et al. 2010
	User organization(s)	WHO 2010
	Organizational process: Number of agencies involved	WHO 2010
	Cosmopolitanism: Cooperation and exchange with external developers and stakeholders (e.g., professional associations)	Wienert & Zeeb 2021
Characteristics of stakeholders (i.e., description of features needed for intervention stakeholders)	Stakeholder identification (Persons involved in or affected by the evaluation should be identified so that their needs can be addressed)	CDC 1999
	Actors (Analysis of the stakeholders in a given stage of the policy cycle.)	Klepac Pogrmilovic et al. 2019
	Empowering of stakeholders involved in the processes of care	León-Castañeda 2019
	capacity: What capacities are required among professionals for this setting to promote health effectively? What capacities are required within local communities to make this setting effective? What capacities are required among local agencies for this setting to be effective? What capacities are required among governments for this setting to be effective in promoting health?	Poland et al. 2009
	Stakeholder demand, interests and pressures	Stratil et al. 2020
	Suitability of the partners: I have a special interest in participating in the partnership because of my position in the organization	Wagemakers et al. 2010
	Suitability of the partners: I can contribute constructively to the partnership because of my expertise	Wagemakers et al. 2010
	Suitability of the partners: The contribution of the different partners is to everyone's full satisfaction	Wagemakers et al. 2010
	Suitability of the partners: I am able to contribute to the partnership in a satisfactory way (time, means, etc.)	Wagemakers et al. 2010
Health systems interaction (i.e., how does the intervention interact with the health system)	Western health care organization and service delivery variables - Western health care and health promotion use;	Huff et al. 2015
	Accessibility of users or patients to health services	León-Castañeda 2019
	Considerations of management and organization of health system	Stratil et al. 2020
	Interaction with and impact on health system	Stratil et al. 2020
	Appropriateness within health system	Stratil et al. 2020
	Human rights considerations	Stratil et al. 2020
	Organizational process: Scope of scaling up (extent of geographic expansion and levels within the health system)	WHO 2010

## Sheet: Ethics
Theme: Ethics
Grouping into sub-themes	(Sub)Criteria extracted from PH framework	Reference
Ethics (without further specifications)	Context - ethical: The ethical domain embraces reflections of morality, which encompasses beliefs, standards of conduct and principles that guide the behaviour of individuals and institutions. Ethical issues at stake or in conflict, within systematic reviews/health technology assessments on a complex intervention, are addressed.	Pfadenhauer et al. 2017
	Appropriateness	Proctor et al. 2011
Autonomy (i.e., user's right to self-determination and decision-making)	Empowerment for making informed decisions and right choices	Akrami et al. 2018
	Fostering individual capabilities, personal and social responsibility and commitment, moral virtues and healthy behaviors	Akrami et al. 2018
	Respect for individual autonomy and rights (right to health, education, etc.)	Akrami et al. 2018
	Prevention of stigma and discrimination	Akrami et al. 2018
	Enhanced legitimacy	Cunningham et al. 2019
	Intervention details: Participant consent mechanism	Roberts et al. 2009
	Programme details: Participant consent mechanism (and ethical approval)	Roberts et al. 2012 / Cavill et al. 2012
	Presence of a public record of justification for the quarantine that is conveyed to lay people in local languages	Zadey et al. 2021
	Presence of press conferences in local languages	Zadey et al. 2021
	Presence of outreach methods and materials that are easy to understand, in local languages, and are widely distributed	Zadey et al. 2021
	Presence of public opinion polls	Zadey et al. 2021
	Presence of people’s representatives in the decision-making process of dedicated response teams	Zadey et al. 2021
	Presence of public platforms to challenge the restrictions by speaking to authority figures	Zadey et al. 2021
	Frequency of press conferences	Zadey et al. 2021
Beneficience (i.e., interventions promote the good and wellbeing of intervention users)	Respect - Self-respect, respect for human beings and other species of life, future generations, and cultural and social values	Akrami et al. 2018
	Rights of human subjects (The evaluation should be designed and conducted in a manner that respects and protects the rights and welfare of human subjects.)	CDC 1999
	Human interactions (Evaluators should interact respectfully with other persons associated with an evaluation, so that participants are not threatened or harmed.)	CDC 1999
	Efficacy (sucess rate if implemented as in guideline; defined as positive outcomes minus negative outcomes)	Glasgow et al. 1999 / Glasgow et al. 2019
	Engagement: Will it target individuals at risk?	Goldsmith & Harris 2013
	changing settings - What unintended consequences (positive and negative) can be identified?	Poland et al. 2009
	Health related balance of benefits and harms, Considerations of equity, equality and fairness - Individual and population level of benefit	Stratil et al. 2020
	Health related balance of benefits and harms, Considerations of equity, equality and fairness - Type and composition of effect/ benefit/impact	Stratil et al. 2020
	Health related balance of benefits and harms, Considerations of equity, equality and fairness - Character of benefit or effect	Stratil et al. 2020
Equity (i.e., the intervention promotes the fair distribution of resources and opportunities)	Equal access to primary healthcare services	Akrami et al. 2018
	Justice and fairness - Fair distribution of the resources, opportunities, benefits, and burdens regarding vulnerable and disadvantaged groups	Akrami et al. 2018
	Reducing avoidable social inequalities through prevention or reparation of them (action on social determinants of health)	Akrami et al. 2018
	Social Justice (c3) - Equity and non-discrimination: The project seeks to promote tolerance and reduce discrimination. (s3.1)	Bunde-Birouste & Ritchie 2007
	Social Justice (c3) - Equity and non-discrimination: The project contributes to addressing inequalities within the community. (s3.2)	Bunde-Birouste & Ritchie 2007
	Social Justice (c3) - Equity and non-discrimination: The project makes effective provisions for inclusion of specific vulnerable groups. (s3.3)	Bunde-Birouste & Ritchie 2007
	Social Justice (c3) - Equity and non-discrimination: The project ensures that access is not limited by economic or other barriers. (s3.4)	Bunde-Birouste & Ritchie 2007
	Social Justice (c3) - Gender: The project demonstrates sensitivity to gender issues in its design and implementation. (s3.5)	Bunde-Birouste & Ritchie 2007
	Social Justice (c3) - Gender: The project conducts gender sensitivity training with its staff. (s3.6)	Bunde-Birouste & Ritchie 2007
	Complete and fair assessment (The evaluation should be complete and fair in its examination and recording of strengths and weaknesses of the program so that strengths can be enhanced and problem areas addressed.)	CDC 1999
	Designing equity-focused implementation research, Implementing equity-focused implementation research - Identify barriers and facilitators to equity focused recommendations	Eslava-Schmalbach et al. 2019
	Equity in access to services	León-Castañeda 2019
	Equity during the healthcare process	León-Castañeda 2019
	Equity in health outcomes	León-Castañeda 2019
	Programme details: Details of equality impact assessments	Roberts et al. 2012 / Cavill et al. 2012
	Human rights considerations	Stratil et al. 2020
	Health related balance of benefits and harms, Considerations of equity, equality and fairness - Equity and equality (Equity/equality considerations: in general; Fairness considerations; Impact on (health) (in-)equity/(in-)equality; Distribution of benefits and harms)	Stratil et al. 2020
	Was equity a focus in this project (e.g., through advocacy, accessibility, policy, by law, or law)?	Thurston et al. 2003
	Were steps were taken to ensure program accessibility (e.g., geographically, financially, culturally, and functionality)?	Thurston et al. 2003
Harm/non-maleficence (i.e., the intervention will cause the least amount of harm to attain beneficial results)	Providing health benefits - Prevention of harm, minimization of the burdens (including externalities in both personal and community levels)	Akrami et al. 2018
	Producing utility (optimization of benefits over harms), effectiveness, and promotion of the health benefits and values (including cost-effectiveness and cost value)	Akrami et al. 2018
	Reciprocity and compensation (e.g. legal regulations to support public and healthcare givers against potential harms)	Akrami et al. 2018
	Defensible information sources (Sources of information used in a program evaluation should be described in enough detail to assess the adequacy of the information.)	CDC 1999
	Process - Patient safety	León-Castañeda 2019
	Health related balance of benefits and harms - General considerations surrounding harm/risk	Stratil et al. 2020
	Health related balance of benefits and harms, Considerations of equity, equality and fairness - General considerations surrounding benefit/effect	Stratil et al. 2020
	Health related balance of benefits and harms, Considerations of equity, equality and fairness - Balance of benefits and harms	Stratil et al. 2020
	Health related balance of benefits and harms, Considerations of equity, equality and fairness - Non-discrimination	Stratil et al. 2020
	Intrusiveness of intervention	Stratil et al. 2020
	Presence of scientific evidence indicating harm (eg, human to human transmission, mortality)	Zadey et al. 2021
	Matching stringency of measures with the growth of cases and deaths in the epidemic	Zadey et al. 2021

## Sheet: Context
Theme: Context
Grouping into sub-themes	(Sub)Criteria extracted from PH framework	Reference
General context (i.e., not specified context)	Creating and developing healthy structures (e.g. law, policy and environment)	Akrami et al. 2018
	Context: Types of contextual factors	Baranowski & Stables 2000
	Context: Levels on contextual factors	Baranowski & Stables 2000
	Context analysis (The context in which the program exists should be examined in enough detail to identify probable influences on the program.)	CDC 1999
	Context (Analysis of the economic, environmental, legal, political, social, and any other circumstances relevant to a policy or a stage of the policy cycle).	Klepac Pogrmilovic et al. 2019
	Context	Saunders et al. 2005
Environmental context (e.g., from close physical surroundings to bigger geographical resources)	Organizational & Environmental Change	Green 1986
	The setting: Within the meeting place and venue - the activity setting	Hoddinott et al. 2010
	The setting: The immediate surrounding enviroment including parallel activity settings	Hoddinott et al. 2010
	The setting: The wider geographical area	Hoddinott et al. 2010
	Enviromental influences	Huff et al. 2015
	Community level: Physical enviroment (Structural changes in the enviroment that promote health either directly or indirectly)	Kegler et al. 2000
	setting: Which aspects of the setting interact with the intervention? How does the setting interact with the intervention? How does the setting interact with the context? How does the setting interact with the implementation?	Pfadenhauer et al. 2017
	Context - geographical: The geographical characteristics refer to the broader physical environment, landscapes and resources, both natural and transformed by humans, available at a given location. As such, it also comprises the infrastructure at a given location, which could result in geographical isolation.	Pfadenhauer et al. 2017
	diversity across and within categories of settings: What makes this category of setting (e.g., hospitals) different from (or similar to) other categories of settings (e.g., schools, workplaces)? What diversity can be expected within this category of setting? (e.g., inner city vs. suburban or rural schools; large, corporate vs. small, family-run workplaces, etc.)	Poland et al. 2009
	localized determinants of health: How does the setting interact with other related settings and systems as well as the local environment to accomplish its goals? What elements of the physical and built environment are causing ill health in this setting? (ergonomics, noxious hazards, physical and social isolation or lack of opportunities for interaction, access to green space, etc.) To what extent…	Poland et al. 2009
	Programme details: Location and setting	Roberts et al. 2012 / Cavill et al. 2012
	Was health being addressed in the context of social and environmental factors	Thurston et al. 2003
	Was the local context taken into account in the devlopment of the program?	Thurston et al. 2003
	Did the program build on local resources?	Thurston et al. 2003
	External environmental factors, External environment's relationship to initiative	Vanderkruik & McPherson 2017
	Enviroment	WHO 2010
	Monitoring and evaluation: enviromental analysis	WHO 2010
Legal context including data protection/data security	Privacy - Is personal information (e.g., name, location) gathered?	Aguirre et al. 2013
	Privacy - Is there a disclosure of whom has access to private information entered into the application (e.g., Luxton et al., 2011)	Aguirre et al. 2013
	Observing privacy and confidentiality of information	Akrami et al. 2018
	Engagement of stakeholders - Does the process of data collection respect the individuals?	Gopichandran & Indira Krishna 2013
	Engagement of stakeholders - Does the process of data colllection maintain privacy and confidentiality of the respondents?	Gopichandran & Indira Krishna 2013
	Engagement of stakeholders - Does the process of data collection demonstrate responsibility to the community?	Gopichandran & Indira Krishna 2013
	Engagement of stakeholders - Does data collection empower the field workers and the community?	Gopichandran & Indira Krishna 2013
	Engagement of stakeholders - Does the data collection process follow least intrusion and non-judgemental attitudes towards respondents?	Gopichandran & Indira Krishna 2013
	The wider policy, political, media, legal, cultural and enviromental context and how it interacts with the group	Hoddinott et al. 2010
	Context, intervention - legal: The legal domain is concerned with the rules and regulations that have been established to protect a population‘s rights and societal interests	Pfadenhauer et al. 2017
	Human and individual rights, - Autonomy and informed consent	Stratil et al. 2020
	Human and individual rights, - Legislative and regulatory considerations	Stratil et al. 2020
	Human and individual rights, - Privacy and confidentiality	Stratil et al. 2020
	Features of the app, Outer setting - Source of the app: Clear and transparent description of data usage and data protection.	Wienert & Zeeb 2021
	Features of the app, Outer setting - External policies and incentives: Legal regulations, recommendations, or guidelines for the use of the app.	Wienert & Zeeb 2021
	Features of the app, Outer setting - Source of the app: Clear and transparent description of the app, its functions and sources of the source code (e.g., developer).	Wienert & Zeeb 2021
	Successful historical precedent (any instance before)	Zadey et al. 2021
	Presence of laws that allow for a process of appeal	Zadey et al. 2021
	Uninterrupted and autonomous working of the judicial system for fast-tracking the restriction-related appeals	Zadey et al. 2021
	Mechanisms for demanding reparations in case of life and livelihood losses due to restriction	Zadey et al. 2021
Cultural context	Cultural sensitivity: The project recognises the specific contributions to health that can be made by local and traditional practices and those of conventional medical and primary health care. (s1.2)	Bunde-Birouste & Ritchie 2007
	Cultural sensitivity: The project demonstrates knowledge and respect of cultural rituals and practices through how it organises its programs and activities. (s1.3)	Bunde-Birouste & Ritchie 2007
	Trust: The project is sensitive to healthrelated issues that have contributed to mistrust in this community. (s2.5)	Bunde-Birouste & Ritchie 2007
	Social norms, values, and customs	Huff et al. 2015
	Community level: Community norms (Expectations regarding attitudes or behaviors related to health)	Kegler et al. 2000
	Context - socio-cultural: This domain comprises explicit and implicit behaviour patterns, including their embodiment in symbols and artefacts; the essential core of culture consists of historically derived and selected ideas and values that are shared among members of a group. It not only refers to the conditions in which people are born, grow, live, work and age but also embraces the social role…	Pfadenhauer et al. 2017
Political context	Community cohesion: The project takes into account changes in community structures which have arisen during, or as a result of, the armed conflict.(s4.1)	Bunde-Birouste & Ritchie 2007
	Political viability (During planning and conduct of the evaluation, consideration should be given to the varied positions of interest groups so that their cooperation can be obtained and possible attempts by any group to curtail evaluation operations or to bias or misapply the results can be averted or counteracted)	CDC 1999
	External context (external environment such as policy, resources, guidelines, incentives)	Glasgow et al. 2019
	Community level: Public policies (New or revised public policies that may affect health)	Kegler et al. 2000
	Civic participation level: Partcipatory governance (The existence and use of structures that enable resident input into government decision making)	Kegler et al. 2000
	International (Policy that was enacted, endorsed, and/or implemented by an international political body)	Klepac Pogrmilovic et al. 2019
	National (Policy that was enacted, endorsed, and/or implemented by the national government or a governmental body)	Klepac Pogrmilovic et al. 2019
	Subnational (Policy that was enacted, endorsed, and/or implemented below the national level but above the local level)	Klepac Pogrmilovic et al. 2019
	Local (Policy that was enacted, endorsed, and/or implemented by a local government)	Klepac Pogrmilovic et al. 2019
	Institutional (Policy that was enacted, endorsed, and/or implemented by a public or private institution for its own purposes)	Klepac Pogrmilovic et al. 2019
	Availability (Analysis of whether a policy exists or not)	Klepac Pogrmilovic et al. 2019
	political: The political domain focuses on the distribution of power, assets and interests within a population, as well as the range of organisations involved, their interests and the formal and informal rules that govern interactions between them. The domain also comprises the health care system and the securing of its accessibility.	Pfadenhauer et al. 2017
	stakeholders and interests: Who are the primary stakeholders in this setting or affecting this setting? What are their agendas, their stake in change or the status quo, access to resources? What are the functions of this setting for different stakeholders (e.g., hospital functions as site of healing for patients, home for long-term or palliative care patients, workplace for staff, site of profess…	Poland et al. 2009
	understanding settings, changing settings - power, influence and social change: How do power relations come into play in this setting? What is the relative power of stakeholders? How is power exerted? Who controls access to this setting? Who sets the agenda in this setting? Who participates in decision making? On what basis? On whose conditions? Who has voice? What is the relative role and power …	Poland et al. 2009
	What is the role of the broader sociopolitical context in supporting or limiting change efforts? Is there a need for higher level policy change and advocacy work across settings and locales?	Poland et al. 2009
	Intervention details: Relevant policy and performance context	Roberts et al. 2009
	Programme details: Relevant policy context	Roberts et al. 2012 / Cavill et al. 2012
	Outer Setting: External policies and incentives - How does the health service, intervention, or program relate to country and global health goals?	Shekelle et al. 2013
	Outer Setting: External policies and incentives - Is the program part of a larger strategy?	Shekelle et al. 2013
	Outer Setting: External policies and incentives - If so how is it strategically aligned?	Shekelle et al. 2013
Historical context	context: What is the history of health promotion in this setting? What explains the changing approaches to this setting?	Poland et al. 2009
	received knowledge: What assumptions are usually made about this setting? Are these assumptions warranted in this case? How has the conceptualization (as well as role and nature) of this setting evolved over time?	Poland et al. 2009
	received knowledge: What assumptions are usually made about this setting? Are these assumptions warranted in this case? How has the conceptualization (as well as role and nature) of this setting evolved over time?	Poland et al. 2009
